# Supplementary material for: Microbiome Datahub: an open-access platform integrating environmental metadata, taxonomy, and functional annotation for comprehensive metagenome-assembled genome datasets
Source: Microbiome. 2026 Mar 16;14:119. doi: 10.1186/s40168-026-02385-x (PMC13104272; doi:10.1186/s40168-026-02385-x)
Supplement: Supplementary file 6 — Additional file 5: Comparative analysis results of original MAGs and re-assembled MAGs from the same BioProject and BioSample across Microbiome Datahub, MGnify, and SPIRE. This table summarizes a targeted comparison of representative original twenty MAGs deposited in INSD and curated in Microbiome Datahub, and corresponding MAGs reconstructed by MGnify and SPIRE from the same BioProject and BioSample. For each MAG, average nucleotide identity (ANI), completeness, contamination, genome size, and contig number are reported. Cases in which no corresponding MAG could be identified in a given database are indicated as N.D. [file 40168_2026_2385_MOESM5_ESM.xlsx]

## Sheet: Sheet1
Comparison ID	Taxon (GTDB)	MEO ID	MEO label	Host NCBI TaxID	Host Organism name	INSDC Assembly Release Date	BioProject ID	Assembly BioSample ID	Derived from BioSample ID	Microbiome Datahub MAG ID	MGnify MAG ID	SPIRE MAG ID	Microbiome Datahub Completeness (%)	MGnify Completeness (%)	SPIRE Completeness (%)	Microbiome Datahub Contamination (%)	MGnify Contamination (%)	SPIRE Contamination (%)	Microbiome Datahub Genome size (bp)	MGnify Genome size (bp)	SPIRE Genome size (bp)	Microbiome Datahub Contig number	MGnify Contig number	SPIRE Contig number	MGnify ANI (%)	SPIRE ANI (%)	Notes
1	d__Bacteria;p__Patescibacteria;c__Saccharimonadia;o__Saccharimonadales;f__Saccharimonadaceae;g__Saccharimonas;s__Saccharimonas sp010202265	MEO_0000048	dental plaque	9606	Homo sapiens	2020-08-14	PRJNA625082	SAMN14602656	SAMN14593387	GCA_013333485.2	MGYG000298418	N.D.	91.67	63.12	N.D.	1.04	2.24	N.D.	783709	783709	N.D.	21	21	N.D.	100	N.D.
2	d__Bacteria;p__Patescibacteria;c__JAEDAM01;o__Absconditabacterales;f__Absconditicoccaceae;g__HOT-345;s__HOT-345 sp013333605	MEO_0000048	dental plaque	9606	Homo sapiens	2020-08-11	PRJNA625082	SAMN14602650	SAMN14593377	GCA_013333605.2	MGYG000299246	N.D.	78.12	73.43	N.D.	0	1.12	N.D.	999858	999858	N.D.	61	61	N.D.	100	N.D.
3	d__Bacteria;p__Patescibacteria;c__Gracilibacteria;o__Peribacterales;f__Peribacteraceae;g__Peribacter;s__Peribacter riflensis	MEO_0001480	subterrestrial			2015-11-03	PRJNA288027	SAMN18675048	SAMN03842449	GCA_001430845.1	N.D.	spire_mag_00655472	91.29	N.D.	98.13	0	N.D.	0.21	1248112	N.D.	1234947	1	N.D.	6	N.D.	99.98
4	d__Archaea;p__Methanobacteriota;c__Methanobacteria;o__Methanobacteriales;f__Methanobacteriaceae;g__Methanobrevibacter_A;s__Methanobrevibacter_A sp017407115	MEO_0000046	rumen	9925	Capra hircus	2021-03-18	PRJNA657473	SAMN16342698	SAMN15829904	GCA_017407115.1	N.D.	spire_mag_02221126	95.45	N.D.	93.44	0	N.D.	5.84	2958583	N.D.	2624596	121	N.D.	113	N.D.	99.67
5	d__Archaea;p__Asgardarchaeota;c__Baldrarchaeia;o__Baldrarchaeales;f__Baldrarchaeaceae;g__Baldrarchaeum;s__Baldrarchaeum yapensis	MEO_0000023	sea			2023-01-11	PRJEB51078	SAMEA14075603	SAMN07632362	GCA_937877725.1	MGYG000437484	N.D.	95.83	96.44	N.D.	0	4.15	N.D.	3363470	3363470	N.D.	244	244	N.D.	100	N.D.	MGnify uses INSDC MAG
6	d__Archaea;p__Asgardarchaeota;c__Lokiarchaeia;o__Sigynarchaeales;f__SOKP01;g__Loki-b32;s__Loki-b32 sp019057865	MEO_0000040	marine sediment			2021-06-29	PRJNA678817	SAMN19820869	SAMN02339366	GCA_019057575.1	MGYG000522732	N.D.	91.67	100	N.D.	4.17	3.61	N.D.	3967970	3967970	N.D.	71	71	N.D.	100	N.D.	MGnify uses INSDC MAG
7	d__Archaea;p__Nanoarchaeota;c__Nanoarchaeia;o__Pacearchaeales;f__GW2011-AR1;g__JAGVWS01;s__JAGVWS01 sp018304165	MEO_0001480	subterrestrial			2021-05-07	PRJNA288027	SAMN18341287	SAMN03842431	GCA_018304165.1	N.D.	spire_mag_00660271	69.41	N.D.	76.03	0	N.D.	0.4	866627	N.D.	810562	42	N.D.	47	N.D.	99.16
8	d__Bacteria;p__Actinomycetota;c__Actinomycetes;o__Propionibacteriales;f__Nocardioidaceae;g__Nocardioides;s__Nocardioides lacusdianchii	MEO_0000038	freshwater			2019-11-23	PRJNA449258	SAMN12745260	SAMN08331103	GCA_009699265.1	N.D.	spire_mag_02074265	100	N.D.	97.31	1.85	N.D.	0.71	4078310	N.D.	4040433	82	N.D.	83	N.D.	99.9
9	d__Bacteria;p__Bacillota;c__Bacilli;o__Lactobacillales;f__Enterococcaceae;g__Enterococcus_I;s__Enterococcus_I aquimarinus	MEO_0000054	feces	9031	Gallus gallus	2021-11-21	PRJNA543206	SAMN21194423	SAMN11653351	GCA_020907825.1	MGYG000320984	spire_mag_01602407	87.5	93.54	90.83	0	0.88	0.87	2107307	2107307	2085762	157	157	114	100	99.8	MGnify uses INSDC MAG
10	d__Bacteria;p__Bacillota_A;c__Clostridia;o__Lachnospirales;f__Lachnospiraceae;g__UBA3282;s__UBA3282 sp014804365	MEO_0000054	feces	447135	Myodes glareolus	2020-09-29	PRJNA613381	SAMN14407093	SAMN14404158	GCA_014804545.1	N.D.	spire_mag_02697587	100	N.D.	96.2	4.17	N.D.	2.4	5102365	N.D.	4421574	75	N.D.	59	N.D.	99.88
11	d__Bacteria;p__Bacillota_B;c__Desulfotomaculia;o__Desulfotomaculales;f__Desulfallaceae;g__Sporotomaculum;s__Sporotomaculum geothermicum_B	MEO_0000040	marine sediment			2021-02-09	PRJNA630030	SAMN14918435	SAMN14820614	GCA_016841645.1	MGYG000522543	N.D.	100	100	N.D.	0	1.61	N.D.	2838791	2838791	N.D.	54	54	N.D.	100	N.D.	MGnify uses INSDC MAG
12	d__Bacteria;p__Bacillota_I;c__Bacilli_A;o__Mycoplasmatales;f__Mycoplasmoidaceae;g__Ureaplasma;s__Ureaplasma sp900544585	MEO_0000054	feces	9606	Homo sapiens	2021-02-03	PRJEB37358	SAMEA7846289	SAMEA3708515	GCA_905193675.1	MGYG000000803	spire_mag_01159658	95.37	97.31	83.42	0	1.15	0	546651	542109	538749	5	4	5	98.72	99.93
13	d__Bacteria;p__Bacillota;c__Bacilli;o__Lactobacillales;f__Lactobacillaceae;g__Limosilactobacillus;s__Limosilactobacillus sp905214235	MEO_0000054	feces	9606	Homo sapiens	2021-02-04	PRJEB37358	SAMEA7852773	SAMEA4019253	GCA_905214235.1	MGYG000004792	spire_mag_01396369	100	99.46	84.73	0	2.17	2.96	1933522	1933522	1743155	55	55	41	100	99.93
14	d__Bacteria;p__Bacteroidota;c__Bacteroidia;o__Bacteroidales;f__Bacteroidaceae;g__Bacteroides;s__Bacteroides sp905215345	MEO_0000054	feces	9606	Homo sapiens	2021-02-04	PRJEB37358	SAMEA7852797	SAMEA4385463	GCA_905215345.1	MGYG000004748	spire_mag_00090913	91.02	97.8	80.69	0	0.5	0.11	4696076	4696076	4021201	67	67	46	100	99.95
15	d__Bacteria;p__Bacteroidota;c__Bacteroidia;o__Bacteroidales;f__Bacteroidaceae;g__Prevotella;s__Prevotella sp002265625	MEO_0000054	feces	9606	Homo sapiens	2021-02-04	PRJEB37358	SAMEA7847544	SAMEA2163583	GCA_905207445.1	MGYG000004390	N.D.	100	99.54	N.D.	0	0.12	N.D.	3261563	3321071	N.D.	64	94	N.D.	96.7	N.D.
16	d__Bacteria;p__Cyanobacteriota;c__Vampirovibrionia;o__Gastranaerophilales;f__Gastranaerophilaceae;g__Stercorousia;s__Stercorousia sp000437435	MEO_0000054	feces	9606	Homo sapiens	2021-02-03	PRJEB37358	SAMEA7846319	SAMEA3708583	GCA_905202005.1	MGYG000000813	spire_mag_00931030	100	88.89	62.27	0	1.28	0.01	1982141	1978596	1204980	10	8	8	100	99.43
17	d__Bacteria;p__Desulfobacterota;c__Desulfovibrionia;o__Desulfovibrionales;f__Desulfovibrionaceae;g__Desulfovibrio;s__Desulfovibrio sp905214305	MEO_0000054	feces	9606	Homo sapiens	2021-02-04	PRJEB37358	SAMEA7852722	SAMEA3708672	GCA_905214305.1	MGYG000004864	spire_mag_01157294	100	98.49	99.26	2.08	0.59	0.1	2825139	2825139	2822262	101	101	172	100	99.97
18	d__Bacteria;p__Fusobacteriota;c__Fusobacteriia;o__Fusobacteriales;f__Fusobacteriaceae;g__Fusobacterium_A;s__Fusobacterium_A sp900555485	MEO_0000054	feces	9606	Homo sapiens	2021-02-03	PRJEB37358	SAMEA7846295	SAMEA3708532	GCA_905193685.1	MGYG000004893	spire_mag_01153197	100	98.88	55.06	0	1.12	0.09	2280337	2280337	1291355	48	48	29	99.97	99.96
19	d__Bacteria;p__Pseudomonadota;c__Gammaproteobacteria;o__Enterobacterales;f__Succinivibrionaceae;g__Succinivibrio;s__Succinivibrio sp902776275	MEO_0000054	feces	9606	Homo sapiens	2021-02-04	PRJEB37358	SAMEA7852746	SAMEA4019170	GCA_905214695.1	MGYG000004773	spire_mag_01393011	100	99.22	94.59	2.08	0	0.13	2589744	2589744	2367976	117	117	79	100	99.95
20	d__Bacteria;p__Campylobacterota;c__Campylobacteria;o__Campylobacterales;f__Campylobacteraceae;g__Campylobacter;s__Campylobacter sp900753405	MEO_0000054	feces	9606	Homo sapiens	2021-02-03	PRJEB37358	SAMEA7847641	SAMEA2338687	GCA_905197275.1	MGYG000001044	N.D.	100	96.82	N.D.	0	0	N.D.	1463289	1440385	N.D.	11	20	N.D.	99.99	N.D.
