# Supplementary material for: Microbiome Datahub: an open-access platform integrating environmental metadata, taxonomy, and functional annotation for comprehensive metagenome-assembled genome datasets
Source: Microbiome. 2026 Mar 16;14:119. doi: 10.1186/s40168-026-02385-x (PMC13104272; doi:10.1186/s40168-026-02385-x)
Supplement: Supplementary file 9 — Additional file 8: Protein statistics for Microbiome Datahub, MGnify, and GlobDB. Basic protein statistics for each DB and results of 90% sequence clustering between Microbiome Datahub and the other DBs are shown. [file 40168_2026_2385_MOESM8_ESM.xlsx]

## Sheet: Sheet1
	Microbiome Datahub	MGnify	Microbiome Datahub 90% cluster	Microbiome Datahub 40% cluster	MGnify 90% cluster	MGnify 40% cluster	GlobDB > 1 cluster	GlobDB 40% cluster	Microbiome Datahub-MGnify 90% cluster	Microbiome Datahub-GlobDB 90% cluster	Microbiome Datahub-MGnify 40% cluster	Microbiome Datahub-GlobDB 40% cluster
Minimum protein length	20	20	20	20	20	20	20	20	20	20	20	20
Average protein length	314.5	189.7	309.6	284.1	168.8	142.5	303.2	315.3	192.6	307.2	162	289.9
Maximum protein length	59113	57795	59113	59113	57795	57795	19258	19258	59113	59113	59113	59113
Number of proteins	454799231	2455939992	192557564	69769482	717738164	319540959	82973016	39499978	846909768	247014438	368602152	88467714
Total protein length	143030677156	465976885243	59611240356	19819928753	121126699551	45550234506	25155852386	12452792755	163129158532	75871105751	59719999421	25645186502
