# Supplementary material for: Microbiome Datahub: an open-access platform integrating environmental metadata, taxonomy, and functional annotation for comprehensive metagenome-assembled genome datasets
Source: Microbiome. 2026 Mar 16;14:119. doi: 10.1186/s40168-026-02385-x (PMC13104272; doi:10.1186/s40168-026-02385-x)
Supplement: Supplementary file 12 — Additional file 11: List of 39 KEGG Modules showing strong phylum-level restriction across MAGs. For each KEGG Module, the table reports the number of MAGs having the module within the phylum, the number of MAGs having the module outside the phylum, and the total number of MAGs assigned to the phylum. [file 40168_2026_2385_MOESM11_ESM.xlsx]

## Sheet: Data
Phylum	KEGG Module ID	KEGG Module function	In Phylum MAGs with Module	In Other Phyla MAGs with Module	Total MAGs in Phylum
Actinomycetota	M00778	Type II polyketide backbone biosynthesis, acyl-CoA + malonyl-CoA => polyketide	47	0	12017
Bacteroidota	M00598	Anoxygenic photosystem I	341	0	27318
Bacteroidota	M00614	Anoxygenic photosynthesis in green sulfur bacteria	152	0	27318
Cyanobacteriota	M00145	NAD(P)H:quinone oxidoreductase, chloroplasts and cyanobacteria	979	0	2655
Cyanobacteriota	M00163	Photosystem I	924	0	2655
Cyanobacteriota	M00466	NblS-NblR (photosynthesis) two-component regulatory system	812	0	2655
Cyanobacteriota	M00611	Oxygenic photosynthesis in plants and cyanobacteria	770	0	2655
Cyanobacteriota	M00321	Bicarbonate transport system	678	0	2655
Cyanobacteriota	M00161	Photosystem II	88	0	2655
Halobacteriota	M00563	Methanogenesis, methylamine/dimethylamine/trimethylamine => methane	71	0	1198
Pseudomonadota	M00124	Pyridoxal phosphate biosynthesis, erythrose-4P => pyridoxal-P	2359	0	31304
Pseudomonadota	M00456	ArcB-ArcA (anoxic redox control) two-component regulatory system	1361	0	31304
Pseudomonadota	M00879	Arginine succinyltransferase pathway, arginine => glutamate	1319	0	31304
Pseudomonadota	M00229	Arginine transport system	1174	0	31304
Pseudomonadota	M00117	Ubiquinone biosynthesis, prokaryotes, chorismate (+ polyprenyl-PP) => ubiquinol	838	0	31304
Pseudomonadota	M00638	Salicylate degradation, salicylate => gentisate	660	0	31304
Pseudomonadota	M00863	Putative lysine/arginine/ornithine/histidine/octopine transport system	634	0	31304
Pseudomonadota	M00698	Multidrug resistance, efflux pump BpeEF-OprC	598	0	31304
Pseudomonadota	M00373	Ethylmalonyl pathway	544	0	31304
Pseudomonadota	M00346	Formaldehyde assimilation, serine pathway	367	0	31304
Pseudomonadota	M00622	Nicotinate degradation, nicotinate => fumarate	259	0	31304
Pseudomonadota	M00637	Anthranilate degradation, anthranilate => catechol	243	0	31304
Pseudomonadota	M00739	Cationic peptide transport system	121	0	31304
Bacillota	M00791	Manganese/zinc transport system	370	4	2852
Bacillota	M00708	Multidrug resistance, PatAB transporter	45	3	2852
Cyanobacteriota	M00243	Manganese/iron transport system	844	5	2655
Pseudomonadota	M00300	Putrescine transport system	2255	4	31304
Pseudomonadota	M00743	Aminoglycoside resistance, protease HtpX	1190	5	31304
Pseudomonadota	M00446	RstB-RstA two-component regulatory system	1061	6	31304
Pseudomonadota	M00655	AdeS-AdeR two-component regulatory system	751	5	31304
Pseudomonadota	M00623	Phthalate degradation, phthalate => protocatechuate	662	3	31304
Pseudomonadota	M00642	Multidrug resistance, efflux pump MexJK-OprM	540	2	31304
Pseudomonadota	M00821	Multidrug resistance, efflux pump TriABC-TolC	380	4	31304
Pseudomonadota	M00612	Anoxygenic photosynthesis in purple bacteria	357	9	31304
Pseudomonadota	M00231	Octopine/nopaline transport system.	333	4	31304
Pseudomonadota	M00060	KDO2-lipid A biosynthesis, Raetz pathway, LpxL-LpxM type	299	2	31304
Pseudomonadota	M00503	PgtB-PgtA (phosphoglycerate transport) two-component regulatory system	171	2	31304
Pseudomonadota	M00265	PTS system, glucose-specific II component	150	2	31304
Pseudomonadota	M00444	Tyrosine degradation, tyrosine => homogentisate.	90	1	31304
