# Supplementary material for: Microbiome Datahub: an open-access platform integrating environmental metadata, taxonomy, and functional annotation for comprehensive metagenome-assembled genome datasets
Source: Microbiome. 2026 Mar 16;14:119. doi: 10.1186/s40168-026-02385-x (PMC13104272; doi:10.1186/s40168-026-02385-x)
Supplement: Supplementary file 13 — Additional file 12: List of 19 KEGG Modules showing statistically significant environment-specific distributions across MAGs after controlling for phylum-level composition. This table summarizes 19 MEO class–KEGG Module pairs showing significant environment-specific enrichment across MAGs after correction for multiple testing and control for phylum-level composition using the Cochran–Mantel–Haenszel test. [file 40168_2026_2385_MOESM12_ESM.xlsx]

## Sheet: Data
MEO ID	MEO label	KEGG Module ID	KEGG Module function	InEnv present MAGs	InEnv total MAGs	InEnv frequency	OtherEnv present MAGs	OtherEnv total MAGs	OtherEnv frequency	Fold_change	p-value	FDR	p-value CMH	FDR CMH	Odds ratio MH	Support phyla
MEO_0000055	rhizosphere	M00417	Cytochrome o ubiquinol oxidase	293	1260	0.23254	6055	207142	0.0292312	7.96814	4.55752e-165	9.30142e-164	0	0	10.783	3
MEO_0000837	human activity associated	M00417	Cytochrome o ubiquinol oxidase	445	1063	0.418627	5903	207339	0.0284703	14.7193	0	0	0	0	10.2167	3
MEO_0000837	human activity associated	M00025	Tyrosine biosynthesis, chorismate => HPP => tyrosine	236	1063	0.222013	2346	207339	0.0113148	19.6589	1.0815e-216	3.26043e-215	0	0	6.1615	4
MEO_0000055	rhizosphere	M00196	Raffinose/stachyose/melibiose transport system	511	1260	0.405556	16756	207142	0.0808914	5.01836	5.37436e-216	1.61204e-214	0	0	5.40304	6
MEO_0000055	rhizosphere	M00720	Multidrug resistance, efflux pump VexEF−TolC	420	1260	0.333333	13413	207142	0.0647527	5.15375	1.04095e-175	2.25628e-174	0	0	5.29728	3
MEO_0000055	rhizosphere	M00300	Putrescine transport system	398	1260	0.315873	2282	207142	0.0110166	28.7023	0	0	0	0	4.83362	9
MEO_0000055	rhizosphere	M00193	Putative spermidine/putrescine transport system	588	1260	0.466667	15989	207142	0.0771886	6.05078	2.58223e-298	1.36927e-296	0	0	4.5624	5
MEO_0000419	plant body associated	M00417	Cytochrome o ubiquinol oxidase	386	1641	0.235222	5962	206761	0.0288352	8.16738	9.35109e-220	2.89251e-218	0	0	4.26727	3
MEO_0000055	rhizosphere	M00244	Putative zinc/manganese transport system	553	1260	0.438889	13184	207142	0.0636472	6.90166	5.84121e-305	3.21213e-303	0	0	4.13304	3
MEO_0000837	human activity associated	M00198	Putative sn-glycerol-phosphate transport system	252	1063	0.237065	5878	207339	0.0283497	8.37807	1.25575e-147	2.34525e-146	0	0	4.06858	6
MEO_0000837	human activity associated	M00024	Phenylalanine biosynthesis, chorismate => phenylpyruvate => phenylalanine.	549	1063	0.516463	11111	207339	0.0535886	9.64594	0	0	0	0	4.00423	3
MEO_0000055	rhizosphere	M00175	Nitrogen fixation, nitrogen => ammonia	456	1260	0.361905	8418	207142	0.0406388	8.91467	1.17819e-288	5.88006e-287	0	0	3.89001	3
MEO_0000837	human activity associated	M00208	Glycine betaine/proline transport system	423	1063	0.39793	14668	207339	0.070744	5.63141	4.93445e-197	1.31416e-195	0	0	3.80022	5
MEO_0000837	human activity associated	M00283	PTS system, ascorbate-specific II component	250	1063	0.235183	5528	207339	0.0266617	8.83791	1.5993e-151	3.06395e-150	0	0	3.60823	5
MEO_0000055	rhizosphere	M00046	Pyrimidine degradation, uracil => beta-alanine, thymine => 3-aminoisobutanoate	486	1260	0.385714	11819	207142	0.0570575	6.7668	2.49242e-258	1.00017e-256	0	0	3.49809	6
MEO_0000837	human activity associated	M00879	Arginine succinyltransferase pathway, arginine => glutamate	252	1063	0.237065	1087	207339	0.00524262	45.2878	1.37E-314	8.07E-313	0	0	3.18289	6
MEO_0000342	compost	M00319	Manganese/zinc/iron transport system	30	114	0.263158	7793	208288	0.0374145	7.14936	2.13569e-17	8.09952e-17	1.9329e-13	6.40273e-13	4.84616	5
MEO_0000420	symbiotic microbe	M00438	Nitrate/nitrite transport system	220	801	0.274657	8997	207601	0.0433379	6.35162	6.89604e-108	9.24506e-107	5.6856e-10	1.50668e-09	3.062	4
MEO_0001827	stromatolite mat	M00112	Tocopherol/tocotorienol biosynthesis, homogentisate + phytyl/geranylgeranyl-PP => tocopherol/tocotorienol	40	101	0.39604	1025	208301	0.00492076	81.4402	1.76673e-64	1.54077e-63	1.79373e-09	4.60005e-09	4.81936	3
