# Supplementary material for: Microbiome Datahub: an open-access platform integrating environmental metadata, taxonomy, and functional annotation for comprehensive metagenome-assembled genome datasets
Source: Microbiome. 2026 Mar 16;14:119. doi: 10.1186/s40168-026-02385-x (PMC13104272; doi:10.1186/s40168-026-02385-x)
Supplement: Supplementary file 14 — Additional file 13: List of 19 proteins longer than 40,000 residues in Microbiome Datahub. MAG ID corresponds to the INSDC genome accession. Environment refers to the environmental annotation summarized from MEO classes and the host NCBI Taxonomy name. [file 40168_2026_2385_MOESM13_ESM.xlsx]

## Sheet: Sheet1
Microbiome Datahub protein sequence ID	MAG ID	DFAST Gene ID	Length (AA)	Genome length (bp)	GTDB-Tk MAG taxonomic assignment result	Environment
SEQ_143962747	GCA_028710715.1	MGA_399|LOCUS_03990	59113	1724032	d__Bacteria;p__Omnitrophota;c__Koll11;o__Gygaellales;f__Profunditerraquicolaceae;g__JAGUYA01;s__JAGUYA01 sp028717245	landfill
SEQ_139209350	GCA_028717245.1	MGA_412|LOCUS_04110	59079	1607882	d__Bacteria;p__Omnitrophota;c__Koll11;o__Gygaellales;f__Profunditerraquicolaceae;g__JAGUYA01;s__JAGUYA01 sp028717245	landfill
SEQ_91856402	GCA_022703585.1	MGA_155|LOCUS_01540	54762	2187955	d__Bacteria;p__Omnitrophota;c__Koll11;o__Zapsychrales;f__JAKLDJ01;g__JAKLDJ01;s__JAKLDJ01 sp022703585	anaerobic digester
SEQ_82402373	GCA_022710715.1	MGA_866|LOCUS_08590	54103	2319908	d__Bacteria;p__Omnitrophota;c__Koll11;o__Gygaellales;f__Profunditerraquicolaceae;g__JAGOOP01;s__JAGOOP01 sp022710715	anaerobic digester
SEQ_181866559	GCA_029571225.1	MGA_1|LOCUS_00010	48104	1922542	d__Bacteria;p__Omnitrophota;c__Koll11;o__Gygaellales;f__Profunditerraquicolaceae;g__JAGOOP01;s__JAGOOP01 sp029571225	anaerobic digester
SEQ_406262279	GCA_020632495.1	MGA_300|LOCUS_02990	46241	3727153	d__Bacteria;p__Omnitrophota;c__Koll11;o__Zapsychrales;f__Zapsychraceae;g__JAGOSC01;s__JAGOSC01 sp020632495	activated sludge
SEQ_230721852	GCA_021735655.1	MGA_51|LOCUS_00510	45887	1754768	d__Bacteria;p__Omnitrophota;c__Koll11;o__Duberdicusellales;f__4484-171;g__JAHKAJ01;s__JAHKAJ01 sp021735655	lake water
SEQ_410801045	GCA_020063045.1	MGA_1|LOCUS_00010	45470	1867134	d__Bacteria;p__Omnitrophota;c__Koll11;o__Gygaellales;f__Profunditerraquicolaceae;g__JACROS01;s__JACROS01 sp016214325	subterrestrial
SEQ_377826252	GCA_020341815.1	MGA_1211|LOCUS_11970	45376	1553138	d__Bacteria;p__Omnitrophota;c__Koll11;o__JAFGHF01;f__JAFGHF01;g__JAHIIS01;s__JAHIIS01 sp020341815	marine sediment
SEQ_201758829	GCA_029261055.1	MGA_1127|LOCUS_11260	44945	3673779	d__Bacteria;p__Omnitrophota;c__Koll11;o__Zapsychrales;f__Zapsychraceae;g__JAJDCA01;s__JAJDCA01 sp029261055	biofilm
SEQ_152521632	GCA_905198835.1	MGA_29|LOCUS_00290	42508	2206830	d__Bacteria;p__Bacillota_A;c__Clostridia;o__Oscillospirales;f__Oscillospiraceae;g__MGBC124762;s__MGBC124762 sp900554075	human feces
SEQ_221717908	GCA_937965555.1	MGA_29|LOCUS_00290	42508	2198313	d__Bacteria;p__Bacillota_A;c__Clostridia;o__Oscillospirales;f__Oscillospiraceae;g__MGBC124762;s__MGBC124762 sp900554075	human feces
SEQ_396533072	GCA_015233675.1	MGA_991|LOCUS_09850	42413	2119943	d__Bacteria;p__Omnitrophota;c__Koll11;o__Zapsychrales;f__Fredricksoniimonadaceae;g__JABDGZ01;s__JABDGZ01 sp015233675	sediment
SEQ_50625633	GCA_947627325.1	MGA_552|LOCUS_05480	40653	2295917	d__Bacteria;p__Bacillota_A;c__Clostridia;o__Oscillospirales;f__Oscillospiraceae;g__MGBC124762;s__MGBC124762 sp947627325	rabbit feces
SEQ_236288707	GCA_910584395.1	MGA_1|LOCUS_00010	40167	1824862	d__Bacteria;p__Bacillota_A;c__Clostridia;o__Oscillospirales;f__Oscillospiraceae;g__MGBC124762;s__MGBC124762 sp910584395	mouse feces
SEQ_216726996	GCA_910579775.1	MGA_36|LOCUS_00350	40159	2027174	d__Bacteria;p__Bacillota_A;c__Clostridia;o__Oscillospirales;f__Oscillospiraceae;g__MGBC124762;s__MGBC124762 sp910579775	mouse feces
SEQ_77508324	GCA_947575515.1	MGA_540|LOCUS_05390	40152	1949519	d__Bacteria;p__Bacillota_A;c__Clostridia;o__Oscillospirales;f__Oscillospiraceae;g__MGBC124762;s__MGBC124762 sp910579775	mouse feces
SEQ_117532684	GCA_947570125.1	MGA_34|LOCUS_00340	40147	2052415	d__Bacteria;p__Bacillota_A;c__Clostridia;o__Oscillospirales;f__Oscillospiraceae;g__MGBC124762;s__MGBC124762 sp910579775	mouse feces
SEQ_69997265	GCA_947428055.1	MGA_34|LOCUS_00340	40144	2071386	d__Bacteria;p__Bacillota_A;c__Clostridia;o__Oscillospirales;f__Oscillospiraceae;g__MGBC124762;s__MGBC124762 sp910579775	mouse feces
